# Supplementary material for: Role of IRE1α in podocyte proteostasis and mitochondrial health
Source: Cell Death Discov. 2020 Nov 19;6:128. doi: 10.1038/s41420-020-00361-4 (PMC7677398; doi:10.1038/s41420-020-00361-4)
Supplement: Supplementary file 11 — Supplementary Table 1 [file 41420_2020_361_MOESM11_ESM.xlsx]

## Sheet: Supplementary Table 1
Supplementary Table 1. Primers used for qPCR in mouse GECs.
Gene	Forward	Reverse
ACTB (β-Actin)	CTGGCTCCTAGCACCATGAAGAT	GGTGGACAGTGAGGCCAGGAT
ATG5	ATGCGGTTGAGGCTCACTTT	GTTGATGGCCCAAAACTGGT
ATG7	GTGGTGGCTCCAGGAGATTC	ATGCTGCAGGACAGAGACCA
ATG12	TCCGTGCCATCACATACACA	TAAGACTGCTGTGGGGCTGA
BECN1 (Beclin-1)	TGAATGAGGATGACAGTGAGCA	CACCTGGTTCTCCACACTCTTG
GAPDH	TGTGTCCGTCGTGGATCTGA	TTGCTGTTGAAGTCGCAGGAG
HSP90B1 (GRP94)	TTTGAACCTCTGCTCAACTGGATG	CTGACTGGCCACAAGAGCACA
MAP1LC3B (LC3)	CGATACAAGGGGGAGAAGCA	ACTTCGGAGATGGGAGTGGA
PIK3C3	TGTCAGATGAGGAGGCTGTG	CCAGGCACGACGTAACTTCT
