# Supplementary material for: Role of IRE1α in podocyte proteostasis and mitochondrial health
Source: Cell Death Discov. 2020 Nov 19;6:128. doi: 10.1038/s41420-020-00361-4 (PMC7677398; doi:10.1038/s41420-020-00361-4)
Supplement: Supplementary file 12 — Supplementary Table 2 [file 41420_2020_361_MOESM12_ESM.xlsx]

## Sheet: Supplementary Table 2
Supplementary Table 2. Expression of ER genes in human FSGS.
Gene Name	Gene Symbol	Fold Change	P-value
mesencephalic astrocyte-derived neurotrophic factor	MANF	1.45798	7.9728e-08
ataxin 3	ATXN3	1.32642	4.48213e-07
valosin-containing protein	VCP	1.26321	4.48213e-07
ubiquitin-conjugating enzyme E2, J1 (UBC6 homolog, yeast)	UBE2J1	1.34855	2.0328e-05
DnaJ (Hsp40) homolog, subfamily A, member 1	DNAJA1	1.42551	2.0328e-05
prefoldin subunit 2	PFDN2	1.20023	2.0328e-05
chaperonin containing TCP1, subunit 4 (delta)	CCT4	1.25955	3.29371e-05
protein disulfide isomerase family A, member 4	PDIA4	1.20656	5.852e-05
eukaryotic translation initiation factor 2, subunit 1 alpha, 35kDa	EIF2S1	1.16499	0.000110176
ring-box 1	RBX1	1.2626	0.000110176
BCL2-associated X protein	BAX	1.26405	0.00011968
signal sequence receptor, beta (translocon-associated protein beta)	SSR2	1.22367	0.00011968
endoplasmic reticulum protein 29	ERP29	1.18287	0.000571413
chaperonin containing TCP1, subunit 7 (eta)	CCT7	1.26356	0.000571413
N-glycanase 1	NGLY1	1.20152	0.000571413
B-cell receptor-associated protein 31	BCAP31	1.23745	0.001166
protein disulfide isomerase family A, member 6	PDIA6	1.1911	0.00116988
Sec61 gamma subunit	SEC61G	1.22025	0.00128089
Der1-like domain family, member 2	DERL2	1.19913	0.00188968
HtrA serine peptidase 2	HTRA2	1.11584	0.0020416
X-box binding protein 1	XBP1	1.16597	0.00269029
ubiquitin fusion degradation 1 like (yeast)	UFD1L	1.18275	0.003944
SEC13 homolog (S. cerevisiae)	SEC13	1.14877	0.00595339
SEC24 family, member C (S. cerevisiae)	SEC24C	1.37233	0.00680533
sterol regulatory element binding transcription factor 1	SREBF1	1.26668	0.00735496
cAMP responsive element binding protein 3	CREB3	1.17818	0.00881113
SEC24 family, member D (S. cerevisiae)	SEC24D	1.20493	0.00886221
TNF receptor-associated factor 2	TRAF2	1.1064	0.00886221
BCL2-associated athanogene 2	BAG2	1.50051	0.00886221
BCL2-antagonist/killer 1	BAK1	1.20902	0.00886221
phospholipase A2-activating protein	PLAA	1.14135	0.00886221
Sec61 beta subunit	SEC61B	1.1065	0.00886221
heat shock 70kDa protein 8	HSPA8	1.15115	0.00886221
signal sequence receptor, delta (translocon-associated protein delta)	SSR4	1.20403	0.00939186
DnaJ (Hsp40) homolog, subfamily B, member 2	DNAJB2	1.2769	0.0103427
lectin, mannose-binding 2	LMAN2	1.17751	0.0105758
mannosidase, alpha, class 1B, member 1	MAN1B1	1.24644	0.0143548
ribophorin II	RPN2	1.13528	0.0162978
mannosyl-oligosaccharide glucosidase	MOGS	1.1353	0.0192579
DnaJ (Hsp40) homolog, subfamily C, member 1	DNAJC1	1.2393	0.0211359
DnaJ (Hsp40) homolog, subfamily C, member 3	DNAJC3	1.16026	0.0213648
SIL1 homolog, endoplasmic reticulum chaperone (S. cerevisiae)	SIL1	1.27336	0.023568
heat shock 70kDa protein 5 (glucose-regulated protein, 78kDa)	HSPA5	1.25965	0.0240228
SAR1 homolog B (S. cerevisiae)	SAR1B	1.11208	0.026417
Der1-like domain family, member 1	DERL1	1.10119	0.0371484
NSFL1 (p97) cofactor (p47)	NSFL1C	1.0768	0.058502
ubiquitin-conjugating enzyme E2D 2 (UBC4/5 homolog, yeast)	UBE2D2	1.05651	0.064222
dolichyl-diphosphooligosaccharide--protein glycosyltransferase	DDOST	1.08238	0.064568
DNA-damage-inducible transcript 3	DDIT3	1.11007	0.0665248
STT3, subunit of the oligosaccharyltransferase complex, homolog A (S. cerevisiae)	STT3A	1.20234	0.0669602
prolactin regulatory element binding	PREB	1.12647	0.0669602
calpain 1, (mu/I) large subunit	CAPN1	1.08846	0.0752939
ribophorin I	RPN1	1.14274	0.0952943
ubiquitin specific peptidase 14 (tRNA-guanine transglycosylase)	USP14	1.06793	0.129446
ubiquitin-conjugating enzyme E2D 3 (UBC4/5 homolog, yeast)	UBE2D3	1.06194	0.137584
hypoxia up-regulated 1	HYOU1	1.13588	0.151584
ubiquilin 2	UBQLN2	1.11223	0.164138
stress-associated endoplasmic reticulum protein 1	SERP1	1.06715	0.164164
ubiquitin-conjugating enzyme E2E 1 (UBC4/5 homolog, yeast)	UBE2E1	1.09275	0.164164
SEC31 homolog A (S. cerevisiae)	SEC31A	1.06607	0.17397
Sec23 homolog B (S. cerevisiae)	SEC23B	1.07458	0.19216
CCAAT/enhancer binding protein (C/EBP), zeta	CEBPZ	1.07992	0.210206
thioredoxin domain containing 5 (endoplasmic reticulum)	TXNDC5	1.12421	0.215981
DnaJ (Hsp40) homolog, subfamily A, member 2	DNAJA2	1.06814	0.217762
prefoldin subunit 5	PFDN5	1.13444	0.219507
ubiquitin-conjugating enzyme E2G 1 (UBC7 homolog, yeast)	UBE2G1	1.05638	0.219884
beclin 1, autophagy related	BECN1	1.05121	0.219884
heat shock 70kDa protein 4	HSPA4	1.07083	0.231621
prolyl 4-hydroxylase, beta polypeptide	P4HB	1.05871	0.251069
torsin family 1, member A (torsin A)	TOR1A	1.03257	0.28911
heat shock protein 90kDa beta (Grp94), member 1	HSP90B1	1.09454	0.293164
SAR1 homolog A (S. cerevisiae)	SAR1A	1.05278	0.293164
SREBF chaperone	SCAP	1.05374	0.297481
UDP-glucose glycoprotein glucosyltransferase 2	UGGT2	1.08944	0.297633
translocation associated membrane protein 1	TRAM1	1.05434	0.325353
ring finger protein 139	RNF139	1.05564	0.334025
defender against cell death 1	DAD1	1.05125	0.344456
Wolfram syndrome 1 (wolframin)	WFS1	1.09853	0.399273
heat shock protein 90kDa alpha (cytosolic), class A member 1	HSP90AA1	1.04877	0.455953
SEC31 homolog B (S. cerevisiae)	SEC31B	1.03294	0.530307
UBX domain protein 6	UBXN6	1.02779	0.54903
ERO1-like (S. cerevisiae)	ERO1L	1.0286	0.567175
HSPA (heat shock 70kDa) binding protein, cytoplasmic cochaperone 1	HSPBP1	1.01878	0.616098
ubiquitin-conjugating enzyme E2E 3 (UBC4/5 homolog, yeast)	UBE2E3	1.03233	0.635724
crystallin, alpha B	CRYAB	1.04029	0.635724
t-complex 1	TCP1	1.01658	0.635724
membrane-associated ring finger (C3HC4) 6	MARCH6	1.02624	0.663654
endoplasmic reticulum protein 44	ERP44	1.01334	0.663654
eukaryotic translation initiation factor 2-alpha kinase 2	EIF2AK2	1.03141	0.663654
SEC24 family, member A (S. cerevisiae)	SEC24A	1.01423	0.663654
BCL2-associated athanogene	BAG1	1.0175	0.663654
signal sequence receptor, gamma (translocon-associated protein gamma)	SSR3	1.02123	0.668701
nuclear protein localization 4 homolog (S. cerevisiae)	NPLOC4	1.01855	0.668701
heat shock protein 90kDa alpha (cytosolic), class B member 1	HSP90AB1	1.01816	0.67447
DnaJ (Hsp40) homolog, subfamily C, member 4	DNAJC4	1.01258	0.67447
ERO1-like beta (S. cerevisiae)	ERO1LB	1.01626	0.67447
nuclear factor (erythroid-derived 2)-like 2	NFE2L2	1.01755	0.67447
osteosarcoma amplified 9, endoplasmic reticulum lectin	OS9	1.01291	0.685693
ATG12 autophagy related 12 homolog (S. cerevisiae)	ATG12	1.01443	0.685693
DnaJ (Hsp40) homolog, subfamily C, member 10	DNAJC10	1.01595	0.702689
glucosidase, alpha; neutral AB	GANAB	1.00877	0.710932
STIP1 homology and U-box containing protein 1	STUB1	1.00663	0.753891
ribosome binding protein 1 homolog 180kDa (dog)	RRBP1	1.00163	0.819995
cullin 1	CUL1	1.00125	0.82393
ER degradation enhancer, mannosidase alpha-like 1	EDEM1	1.00001	0.83006
DnaJ (Hsp40) homolog, subfamily B, member 12	DNAJB12	-1.00066	0.842585
ubiquitin-conjugating enzyme E2G 2 (UBC7 homolog, yeast)	UBE2G2	-1.00815	0.925637
homocysteine-inducible, endoplasmic reticulum stress-inducible, ubiquitin-like domain member 1	HERPUD1	-1.01222	0.951381
ubiquitination factor E4B (UFD2 homolog, yeast)	UBE4B	-1.00808	0.951381
insulin induced gene 2	INSIG2	-1.01712	0.973569
microtubule-associated protein 1 light chain 3 beta	MAP1LC3B	-1.01477	0.980211
ER degradation enhancer, mannosidase alpha-like 2	EDEM2	-1.03072	0.994349
Sec61 alpha 1 subunit (S. cerevisiae)	SEC61A1	-1.02986	0.994349
SEC24 family, member B (S. cerevisiae)	SEC24B	-1.0283	0.994349
protein disulfide isomerase family A, member 3	PDIA3	-1.03191	0.994349
Sec61 alpha 2 subunit (S. cerevisiae)	SEC61A2	-1.02699	0.994349
cytoskeleton-associated protein 4	CKAP4	-1.04202	0.994349
DnaJ (Hsp40) homolog, subfamily B, member 9	DNAJB9	-1.05102	0.994349
ER degradation enhancer, mannosidase alpha-like 3	EDEM3	-1.03808	0.994349
mannosidase, alpha, class 1A, member 2	MAN1A2	-1.04461	0.994349
signal sequence receptor, alpha	SSR1	-1.03808	0.994349
calnexin	CANX	-1.04238	0.994349
calpain 2, (m/II) large subunit	CAPN2	-1.04254	0.994349
protein phosphatase 1, regulatory (inhibitor) subunit 15A	PPP1R15A	-1.08582	0.994349
ubiquitin-conjugating enzyme E2D 1 (UBC4/5 homolog, yeast)	UBE2D1	-1.0392	0.994349
UDP-glucose glycoprotein glucosyltransferase 1	UGGT1	-1.06663	0.994349
insulin induced gene 1	INSIG1	-1.05655	0.994349
UBX domain protein 4	UBXN4	-1.04983	0.994349
mitogen-activated protein kinase 9	MAPK9	-1.04445	0.994349
heat shock 105kDa/110kDa protein 1	HSPH1	-1.10513	0.994349
heat shock 70kDa protein 1B	HSPA1B	-1.16384	0.994349
mitogen-activated protein kinase kinase kinase 5	MAP3K5	-1.09779	0.994349
mitogen-activated protein kinase 10	MAPK10	-1.07315	0.994349
mannosidase, alpha, class 1C, member 1	MAN1C1	-1.15132	0.994349
Sec23 homolog A (S. cerevisiae)	SEC23A	-1.09056	0.994349
tumor suppressor candidate 3	TUSC3	-1.10818	0.994349
ubiquitin-conjugating enzyme E2D 4 (putative)	UBE2D4	-1.04356	0.994349
heat shock 70kDa protein 1A	HSPA1A	-1.11726	0.994349
S-phase kinase-associated protein 1	SKP1	-1.04684	0.994349
RAD23 homolog A (S. cerevisiae)	RAD23A	-1.05273	0.994349
heat shock 70kDa protein 6 (HSP70B')	HSPA6	-1.29421	0.994349
protein kinase C substrate 80K-H	PRKCSH	-1.11169	0.994349
eukaryotic translation initiation factor 2-alpha kinase 1	EIF2AK1	-1.08082	0.994349
eukaryotic translation initiation factor 2-alpha kinase 3	EIF2AK3	-1.16409	0.994349
sel-1 suppressor of lin-12-like (C. elegans)	SEL1L	-1.12116	0.994349
activating transcription factor 6	ATF6	-1.11083	0.994349
SEC62 homolog (S. cerevisiae)	SEC62	-1.08516	0.994349
F-box protein 2	FBXO2	-1.30652	0.994349
endoplasmic reticulum to nucleus signaling 2	ERN2	-1.07993	0.994349
ring finger protein 5	RNF5	-1.14389	0.994349
calreticulin	CALR	-1.20446	0.994349
heat shock 70kDa protein 4-like	HSPA4L	-1.28022	0.994349
ataxin 3-like	ATXN3L	-1.11257	0.994349
membrane-bound transcription factor peptidase, site 1	MBTPS1	-1.15357	0.994349
SEC63 homolog (S. cerevisiae)	SEC63	-1.11414	0.994349
mitogen-activated protein kinase kinase 7	MAP2K7	-1.06697	0.994349
lectin, mannose-binding, 1 like	LMAN1L	-1.1297	0.994349
DnaJ (Hsp40) homolog, subfamily B, member 1	DNAJB1	-1.59106	0.994349
sterol regulatory element binding transcription factor 2	SREBF2	-1.11609	0.994349
lectin, mannose-binding, 1	LMAN1	-1.20221	0.994349
B-cell CLL/lymphoma 2	BCL2	-1.09856	0.994349
YOD1 OTU deubiquinating enzyme 1 homolog (S. cerevisiae)	YOD1	-1.11449	0.994349
crystallin, alpha A	CRYAA	-1.72596	0.994349
autocrine motility factor receptor	AMFR	-1.30686	0.994349
heat shock 70kDa protein 2	HSPA2	-1.59724	0.994349
nucleobindin 1	NUCB1	-1.34362	0.994349
heat shock 70kDa protein 1-like	HSPA1L	-1.19064	0.994349
endoplasmic reticulum to nucleus signaling 1	ERN1	-1.14003	0.994349
membrane-bound transcription factor peptidase, site 2	MBTPS2	-1.17156	0.994349
mitogen-activated protein kinase 8	MAPK8	-1.20846	0.994349
activating transcription factor 6 beta	ATF6B	-1.12956	0.994349
CCAAT/enhancer binding protein (C/EBP), beta	CEBPB	-1.60979	0.994349
ubiquilin 3	UBQLN3	-1.16653	0.994349
RAD23 homolog B (S. cerevisiae)	RAD23B	-1.25958	0.994349
mannosidase, alpha, class 1A, member 1	MAN1A1	-1.41419	0.994349
Parkinson disease (autosomal recessive, juvenile) 2, parkin	PARK2	-1.23353	0.994349
activating transcription factor 4 (tax-responsive enhancer element B67)	ATF4	NS
caspase 12 (gene/pseudogene)	CASP12	NS
cAMP responsive element binding protein 3-like 3	CREB3L3	NS
Der1-like domain family, member 3	DERL3	NS
DnaJ (Hsp40) homolog, subfamily B, member 11	DNAJB11	NS
DnaJ (Hsp40) homolog, subfamily C, member 5	DNAJC5	NS
DnaJ (Hsp40) homolog, subfamily C, member 5 beta	DNAJC5B	NS
DnaJ (Hsp40) homolog, subfamily C, member 5 gamma	DNAJC5G	NS
eukaryotic translation initiation factor 2A, 65kDa	EIF2A	NS
eukaryotic translation initiation factor 2 alpha kinase 4	EIF2AK4	NS
endoplasmic reticulum lectin 1	ERLEC1	NS
F-box protein 6	FBXO6	NS
glucosidase, alpha; neutral C	GANC	NS
HtrA serine peptidase 4	HTRA4	NS
microtubule-associated protein 1 light chain 3 alpha	MAP1LC3A	NS
peptidylprolyl isomerase A (cyclophilin A)	PPIA	NS
ring finger protein 185	RNF185	NS
sel-1 suppressor of lin-12-like 2 (C. elegans)	SEL1L2	NS
selenoprotein S	SELS	NS
STT3, subunit of the oligosaccharyltransferase complex, homolog B (S. cerevisiae)	STT3B	NS
small VCP/p97-interacting protein	SVIP	NS
synovial apoptosis inhibitor 1, synoviolin	SYVN1	NS
ubiquitin-conjugating enzyme E2E 2 (UBC4/5 homolog, yeast)	UBE2E2	NS
ubiquitin-conjugating enzyme E2, J2 (UBC6 homolog, yeast)	UBE2J2	NS
ubiquilin 1	UBQLN1	NS
ubiquilin 4	UBQLN4	NS
ubiquilin-like	UBQLNL	NS
