# Supplementary material for: Role of IRE1α in podocyte proteostasis and mitochondrial health
Source: Cell Death Discov. 2020 Nov 19;6:128. doi: 10.1038/s41420-020-00361-4 (PMC7677398; doi:10.1038/s41420-020-00361-4)
Supplement: Supplementary file 13 — Supplementary Table 3 [file 41420_2020_361_MOESM13_ESM.xlsx]

## Sheet: Supplementary Table 3
Supplementary Table 3. Pathway overrepresentation and gene ontology enrichment analysis
using all genes upregulated in FSGS patients.
Biological Pathway	Source	P-value
Metabolism of proteins	Reactome	1.40307e-12
Protein folding	Reactome	7.82797e-06
Post-translational protein modification	Reactome	1.13425e-05
ER-Phagosome pathway	Reactome	2.06405e-05
Chaperonin-mediated protein folding	Reactome	4.72395e-05
Protein processing in endoplasmic reticulum - Homo sapiens (human)	KEGG	0.000203713
Asparagine N-linked glycosylation	Reactome	0.000555906
Vesicle-mediated transport	Reactome	0.00350089
Cellular responses to stress	Reactome	0.00947176
Gene Category	Term	P-value
response to endoplasmic reticulum stress	GO:0034976	2.39521e-07
endoplasmic reticulum part	GO:0044432	1.7592e-06
endoplasmic reticulum	GO:0005783	4.83587e-06
endoplasmic reticulum membrane	GO:0005789	2.36294e-05
endoplasmic reticulum subcompartment	GO:0098827	3.95877e-05
integral component of endoplasmic reticulum membrane	GO:0030176	0.000339963
intrinsic component of endoplasmic reticulum membrane	GO:0031227	0.000370879
lumenal side of endoplasmic reticulum membrane	GO:0098553	0.000370879
integral component of lumenal side of endoplasmic reticulum membrane	GO:0071556	0.000572261
endoplasmic reticulum unfolded protein response	GO:0030968	0.00263477
endoplasmic reticulum-Golgi intermediate compartment	GO:0005793	0.0203194
endoplasmic reticulum lumen	GO:0005788	0.0260843
